# Supplementary material for: Microscopic marine invertebrates are reservoirs for cryptic and diverse protists and fungi
Source: Microbiome. 2022 Sep 30;10:161. doi: 10.1186/s40168-022-01363-3 (PMC9523941; doi:10.1186/s40168-022-01363-3)
Supplement: Supplementary file 2 — Additional file 1: Supplementary Table 1. Number of Apicomplexa, Ciliophora and Fungi ASVs in each host phylum. n.pos = number of specimens positive for microeukaryote in question, spec.total = total number of specimens, prop.pos = proportion of positive specimens (%), n.uniq.ASVs = number of unique ASVs per host phylum. [file 40168_2022_1363_MOESM1_ESM.xlsx]

## Sheet: Sheet1
Figure 2 - Apicomplexa
Host Phylum		n.pos	spec.total	prop.pos	n.uniqASVs
Annelida		20	37	54.054	26
Mollusca		10	15	66.6667	14
Platyhelminthes		11	26	42.3077	11
Chaetognatha		7	9	77.7778	11
Kinorhyncha		1	7	14.2857	5
Arthropoda		38	82	46.3415	14
Nematoda		11	28	39.2857	6
Xenacoelomorpha		1	8	12.5	2
Cnidaria		1	8	12.5	1
Figure 3 - Ciliophora
Host Phylum		n.pos	spec.total	prop.pos	n.uniqASVs
Annelida		11	37	29.7297	17
Mollusca		7	15	46.6667	13
Platyhelminthes		5	26	19.2308	8
Chaetognatha		4	9	44.4444	3
Kinorhyncha		1	7	14.2857	5
Arthropoda		41	82	50	56
Nematoda		4	28	14.2857	8
Xenacoelomorpha		2	8	25	3
Cnidaria		4	8	50	4
Figure 4 - Fungi
Host Phylum		n.pos	spec.total	prop.pos	n.uniqASVs
Annelida		26	37	70.2703	38
Mollusca		11	15	73.3333	27
Platyhelminthes		26	26	100	48
Chaetognatha		9	9	100	18
Kinorhyncha		7	7	100	12
Arthropoda		62	82	75.6098	65
Nematoda		26	28	92.8571	29
Xenacoelomorpha		6	8	75	12
Cnidaria		3	8	37.5	7
